# Supplementary material for: Volunteering in the Citizen Science Project “Insects of Saxony”—The Larger the Island of Knowledge, the Longer the Bank of Questions
Source: Insects. 2021 Mar 20;12(3):262. doi: 10.3390/insects12030262 (PMC8003976; doi:10.3390/insects12030262)
Supplement: Supplementary file 1 [file insects-12-00262-s001.zip]

Archive with 12 entries (10 files):
- insects-1146954/
- insects-1146954/Figure S1-S2.pptx
- insects-1146954/Figure S3.docx
- insects-1146954/Figure S4.docx
- insects-1146954/Punkt_Figure S4.xlsx
- insects-1146954/Table S1.docx
- insects-1146954/__MACOSX/
- insects-1146954/__MACOSX/._Punkt_Supporting figure 1.xlsx
- insects-1146954/__MACOSX/._Supporting Figure 1.docx
- insects-1146954/__MACOSX/._Supporting figure S2-3.pptx
- insects-1146954/__MACOSX/._Supporting figure S4.docx
- insects-1146954/__MACOSX/._Supporting table 1.docx
