# Supplementary material for: Volunteering in the Citizen Science Project “Insects of Saxony”—The Larger the Island of Knowledge, the Longer the Bank of Questions
Source: Insects. 2021 Mar 20;12(3):262. doi: 10.3390/insects12030262 (PMC8003976; doi:10.3390/insects12030262)
Supplement: Supplementary file 1 [file insects-12-00262-s001.zip › insects-1146954/Punkt_Figure S4.xlsx]

## Sheet: Tabelle1
		M	SD	Pi	rit	Alpha
28	28...can establish and cultivate contacts that can be beneficial for my career.	2.36	1.89	27.26	0.85	0.889
27	27...volunteering might positively affect my professional skills.	2.57	1.95	31.33	0.89	0.856
21	21...receive recognition for my contribution.	2.62	1.54	32.35	0.82	0.652
24	24...find a meaningful balance to my professional job.	2.74	1.88	34.87	0.93	0.613
26	26...like to make experiences that I can also use in my job.	2.82	1.97	36.46	0.81	0.917
30	30...am getting an introduction into scientific methods.	2.99	1.5	39.82	0.70	0.722
33	33...there is regular contact with the project staff.	3.05	1.75	40.91	0.61	0.754
31	31...can work with scientific methods.	3.09	1.44	41.80	0.72	0.710
23	23...can do everything I want in my volunteering - unlike in professional life	3.31	1.88	46.26	0.46	0.857
40	40...work materials are provided.	3.43	1.77	48.65	0.67	0.813
29	29...know which tasks I can perform in the project.	3.48	1.62	49.55	0.61	0.815
42	42...the project is carried by a society/organisation.	3.54	1.7	50.81	0.60	0.832
25	25...can recover from job requirements by being in nature.	3.56	1.97	51.25	0.94	0.685
20	20...get the impression of being needed.	3.59	1.59	51.83	0.66	0.592
22	22...can self-realise myself.	3.63	1.79	52.70	0.87	0.772
14	14...can learn to understand scientific processes better.	3.64	1.78	52.74	0.63	0.785
34	34...can choose between different tasks and actions in the project.	3.66	1.8	53.27	0.77	0.694
8	08...meet people with similar interests.	3.8	1.68	55.96	0.72	0.923
13	13...interested in a professional exchange with scientists in the project.	3.88	1.71	57.54	0.70	0.752
35	35...am experiencing good support overall.	3.89	1.55	57.84	0.67	0.727
7	07...can get involved together with others.	3.9	1.61	58.07	0.85	0.816
36	36...promptly get feedback on the results of my work.	3.94	1.59	58.77	0.47	0.727
37	37...am given information on successes in the overall project.	4.07	1.47	61.42	0.71	0.516
17	17...can gain new perspectives on nature.	4.09	1.5	61.90	0.34	0.870
6	06...am part of a community supporting the same cause.	4.13	1.66	62.65	0.82	0.843
19	19...can learn and apply theoretical knowledge and methods.	4.25	1.56	65.09	0.26	0.838
10	10...like to perform a socially meaningful task.	4.45	1.59	68.95	0.41	0.668
16	16...can engage in knowledge exchange among citizens and scientists.	4.54	1.57	70.78	0.57	0.784
12	12...want to support a scientific research project.	4.55	1.61	70.97	0.72	0.756
39	39...the project is very well organised overall.	4.62	1.41	72.39	0.69	0.783
18	18...can learn something new and apply it through my concrete actions.	4.66	1.41	73.22	0.36	0.317
41	42...the overall project goal is clear to me.	4.77	1.48	75.44	0.70	0.773
11	11...like to initiate political changes concerning nature conservation.	4.81	1.49	76.17	0.62	0.343
38	38...get the impression that my own engagement is helpful for the entire project.	4.81	1.23	76.11	0.53	0.736
32	32...determine time and duration of my engagement myself.	4.93	1.35	78.56	0.40	0.843
9	09...like to rectify deficits in nature conservation.	4.96	1.27	79.12	0.40	0.679
2	02...my personal values match the project goals.	5.19	1.16	83.89	0.66	0.764
3	03...can actively contribute to nature conservation in the project.	5.29	1.06	85.84	0.62	0.774
4	04...like to support the preservation of wildlife.	5.45	0.9	89.03	0.54	0.797
1	01...can do something for a cause that is personally important to me.	5.54	0.93	90.80	0.62	0.774
15	15...want to contribute to species identification and environmental monitoring.	5.61	0.79	92.17	0.37	0.842
5	05...want to do something to help stop the loss of habitats.	5.63	0.69	92.63	0.52	0.778
